# Supplementary material for: Severe Radiation-Induced Lymphopenia Affects the Outcomes of Esophageal Cancer: A Comprehensive Systematic Review and Meta-Analysis
Source: Cancers (Basel). 2022 Jun 20;14(12):3024. doi: 10.3390/cancers14123024 (PMC9221375; doi:10.3390/cancers14123024)
Supplement: Supplementary file 1 [file cancers-14-03024-s001.zip]

Archive with 1 entries (1 files):
- cancers-1735775-supplementary.pdf
